# Supplementary material for: The Anti-Tumor and Immunomodulatory Effects of PLGA-Based Docetaxel Nanoparticles in Lung Cancer: The Potential Involvement of Necroptotic Cell Death through Reactive Oxygen Species and Calcium Build-Up
Source: Vaccines (Basel). 2022 Oct 26;10(11):1801. doi: 10.3390/vaccines10111801 (PMC9694303; doi:10.3390/vaccines10111801)
Supplement: Supplementary file 1 [file vaccines-10-01801-s001.zip]

Archive with 1 entries (1 files):
- vaccines-1917154-supplementary.pdf
